# Supplementary material for: Accessible and cost-effective deployment of environmental DNA (eDNA) samplers for sediment conducive to supporting community-based surveys
Source: PLoS One. 2026 Feb 24;21(2):e0342851. doi: 10.1371/journal.pone.0342851 (PMC12931753; doi:10.1371/journal.pone.0342851)
Supplement: S3 File — (XLSX) [file pone.0342851.s003.xlsx]

## Sheet: qPCR data - Frog slurry 
Sample ID	IntegritE-DNA	eLICA5
	Cq	Cq
FD 1A	23.65	37.68
	23.44	36.04
	23.66	37.24
	23.57	37.06
		36.19
		36.24
		36.42
		35.93
FD 1B	23.78	35.64
	24.18	35.58
	23.85	35.26
	24.15	36.13
		35.07
		35.66
		35.88
		35.15
FD 1C	28.86	35.58
	24.05	37.34
	24.41	38.77
	24.19	38.18
		37.99
		38.32
		38.62
		38.18
FD 1D	23.75	34.46
	22.66	34.35
	23.11	34.41
	23.06	34.65
		34.63
		34.22
		34.46
		34.02
FD 2A	24.31	36.19
	24.27	35.65
	24.24	35.88
	24.48	36.52
		35.15
		36.64
		36.04
		35.71
FD 2B	25.04	36.52
	24.97	35.85
	24.76	35.72
	24.71	35.01
		34.67
		35.38
		35.04
		35.64
FD 2C	23.79	33.31
	24.33	34.06
	23.85	33.67
	23.98	33.82
		33.9
		33.99
		34.17
		33.62
FD 2D	24.45	38.13
	24.21	36.2
	24.53	37.03
	24.32	36.75
		36.61
		36.14
		35.97
		36.75
FD 3A	24.2	36.49
	24.26	37.29
	23.81	37.82
	24.04	37.46
		37.74
		38.22
		38.58
		37.92
FD 3B	23.27	34.16
	23.04	34.13
	22.81	34.52
	22.99	34.24
		33.92
		34.55
		34.2
		34.51
FD 3C	25.27	39.59
	25.13	38.56
	25.18	38.71
	24.89	39.21
		37.94
		37.56
		39.03
		38.39
FD 3D	23.43	31.83
	23.5	31.81
	23.48	32.25
	23.48	32.2
		32.09
		32.13
		31.95
		32.15
FD 4A	23.8	35.9
	23.64	36.81
	23.49	35.66
	23.38	35.22
		37.61
		36.8
		36.05
		36.39
FD 4B	22.86	36
	22.94	35.3
	22.98	35.27
	22.9	35.29
		35.55
		36.19
		35.34
		35.08
FD 4C	24.46	39.45
	24.54	38.13
	24.6	38.7
	24.83	38.31
		38.14
		38.91
		37.93
		37.92
FD 4D	25.47	34.64
	24.28	34.73
	24.82	33.18
	24.44	35.22
		35.15
		35.06
		35.02
		34.07
F 1A	18.59	38.22
	18.39	40.28
	18.17	39.05
	18.09	40.41
		39.59
		41.44
		39.31
		38.58
F 1B	17.97	41.27
	18.01	43.57
	17.92	45.5
	17.64	44.49
		44.18
		45.81
		47.29
		37.55
F 1C	18.19	37.68
	18.09	44.27
	17.82	44.61
	17.79	45.16
		44.43
		45.59
		46.23
		40.21
F 1D	18.15	38.51
	18.02	39.26
	18.27	39.11
	18.33	40.88
		40.05
		39.45
		39.44
		38.66
FD Blank-A	35.11	N/A
	33.52	N/A
	33.06	N/A
	32.8	N/A
		N/A
		N/A
		N/A
		N/A
FD Blank-B	33.05	N/A
	32.94	N/A
	33.63	N/A
	33.24	N/A
		N/A
		N/A
		N/A
		N/A
F Blank A	33.68	N/A
	32.69	N/A
	33.04	N/A
	32.88	N/A
		N/A
		N/A
		N/A
		N/A
F Blank B	33.23	N/A
	33.98	N/A
	33.69	N/A
	33.81	N/A
		N/A
		N/A
		N/A
		N/A

## Sheet: qPCR data - Sand - DFO
	IntegritE-DNA	eAMPE5
Site name	Cq	Cq
Shingle Spit	21.57	32.63
	21.33	32.32
	21.32	32.43
	21.38	32.17
		31.55
		32.31
		32.3
		32.07
Air Force Beach	21.7	34.18
	21.57	34.04
	21.94	34.14
	22.06	33.73
		33.66
		34.06
		35.38
		35.27
Goose Spit	21.67	32.03
	21.5	31.46
	21.38	31.31
	21.53	31.35
		30.27
		31.3
		31.67
		31.17
Departure Bay	21.62	41.61
	21.47	43.62
	21.19	41.57
	21.24	42.76
		N/A
		44.28
		43.05
		N/A
Morningside Beach	22.43	37.43
	22.28	37.61
	22.18	37.09
	22.38	36.96
		38.4
		39.19
		37.63
		36.98
Icarus Park Beach	20.32	35.84
	20.09	35.64
	20.43	36.11
	20.74	35.62
		37.17
		38.15
		36.07
		36.07
Sebastian Beach	22.11	36.63
	22.07	36.63
	22	36.21
	21.79	36.26
		36.68
		39.07
		36.25
		36.33
Smelly Goat Beach	22.07	30.23
	21.99	30.1
	22.32	29.93
	22.33	29.77
		29.07
		28.93
		32.99
		33.28
El Verano Boat Launch	23.44	42.17
	24.31	41.99
	23.75	N/A
	23.42	42.16
		N/A
		44.95
		40.55
		41.03
Sunny Beach	21.56	38.29
	21.66	38.18
	21.56	36.65
	21.44	37.75
		37.2
		37.1
		37.43
		36.9
Maple Bay	22.61	N/A
	22.44	N/A
	22.44	N/A
	22.48	N/A
		N/A
		N/A
		N/A
		N/A
Mapleguard Beach	21.54	31.13
	21.37	30.64
	21.59	30.55
	21.41	30.2
		29.42
		27.88
		31.53
		31.47
Sandwell Beach	21.61	N/A
	21.78	N/A
	22.32	43.44
	22.62	43.31
		40.51
		41.89
		N/A
		42.03
Cordova Beach	20.99	N/A
	20.93	45.09
	21.67	N/A
	21.73	42.33
		N/A
		42.77
		43.26
		N/A
Tryon Beach	21.81	N/A
	21.28	N/A
	21.45	N/A
	21.44	N/A
		N/A
		N/A
		N/A
		N/A
Manson's Landing West	25.07	33.48
	24.32	35.96
	24.39	32.01
	24.62	30.79
		30.85
		27.37
		39.17
		43.98
Smelt Bay East	19.25	31.04
	19.33	30.99
	20.19	30.75
	19.72	30.82
		30.47
		29.73
		36.13
		34.19
Oyster Bay Shoreline Park	21.47	39.1
	21.32	41.01
	21.83	39.81
	22.15	N/A
		40.23
		43.75
		41.59
		40.95
Cadboro Beach	21.76	43.8
	22.03	N/A
	22.74	43.21
	22.95	N/A
		N/A
		N/A
		N/A
		47.23
Community Park Beach	21.42	39.05
	21.42	39.89
	21.11	39.1
	21.25	N/A
		38.97
		43.01
		40.89
		38.67

## Sheet: qPCR data - FloppEDip - DFO
	IntegritE-DNA	eAMPE5
Site name	Cq	Cq
Shingle Spit	26.86	41.28
	26.79	38.26
	26.56	40.07
	26.78	39.81
		38.92
		37.96
		38.8
		38.65
Air Force Beach	26.11	33.82
	26.07	33.6
	25.18	34.09
	26.16	33.87
		34.11
		34.2
		34.25
		33.24
Goose Spit	27.67	36.74
	28.05	34.01
	27.91	36.06
	28.13	35.23
		35.05
		33.7
		35.93
		33.88
Departure Bay	26.3	45.67
	26.23	42.47
	26.24	N/A
	26.55	N/A
		N/A
		N/A
		N/A
		N/A
Morningside Beach	28.14	43.97
	28.46	42.93
	28.26	47.07
	28.39	42.47
		N/A
		41.81
		N/A
		42.31
Icarus Park Beach	22.61	37.94
	22.33	37.46
	21.88	38.18
	22.22	39.59
		37.56
		38.19
		38.25
		37.4
Sebastian Beach	26.36	N/A
	26.66	40.28
	26.45	45.02
	26.91	42.74
		41.01
		40.61
		43.31
		42.18
Smelly Goat Beach	27.61	N/A
	27.49	42.49
	27.24	N/A
	27.31	41.68
		N/A
		N/A
		N/A
		N/A
El Verano Boat Launch	27.34	45.29
	27.38	N/A
	27.21	N/A
	27.35	N/A
		N/A
		N/A
		N/A
		N/A
Sunny Beach	26.35	N/A
	26.39	42.04
	26.32	42.04
	26.3	44.46
		43.78
		N/A
		N/A
		45.21
Maple Bay	27.89	N/A
	27.86	N/A
	28.04	N/A
	28.1	N/A
		N/A
		N/A
		N/A
		N/A
Mapleguard Beach	26.01	36.23
	25.54	33.95
	25.63	35.69
	26.01	35.04
		35.25
		33.93
		34.06
		34.49
Sandwell Beach	22.01	N/A
	21.72	N/A
	20.75	N/A
	21.6	N/A
		N/A
		N/A
		N/A
		N/A
Cordova Beach	22.75	N/A
	22.96	N/A
	22.33	N/A
	22.61	44.09
		N/A
		N/A
		N/A
		N/A
Tryon Beach	28.86	N/A
	28.64	N/A
	28.33	N/A
	28.58	N/A
		N/A
		N/A
		N/A
		N/A
Manson's Landing West	26.59	41.62
	26.51	41.03
	26.02	40.36
	26.61	43.57
		N/A
		42.74
		42.15
		40.12
Smelt Bay East	23.94	36.92
	23.29	37.05
	22.66	37.08
	23.16	37.13
		37.71
		37.71
		37.83
		36.47
Oyster Bay Shoreline Park	26.51	N/A
	26.51	N/A
	26.22	N/A
	26.39	N/A
		N/A
		N/A
		N/A
		N/A
Cadboro Beach	24.59	N/A
	24.6	N/A
	23.84	N/A
	24.15	N/A
		N/A
		N/A
		N/A
		N/A
Community Park Beach	28.66	N/A
	28.71	N/A
	28.71	N/A
	28.99	N/A
		N/A
		N/A
		N/A
		N/A
